# Supplementary material for: Cytotoxicity of PEG-Coated Gold and Gold–Iron Alloy Nanoparticles: ROS or Ferroptosis?
Source: Nanomaterials (Basel). 2023 Nov 29;13(23):3044. doi: 10.3390/nano13233044 (PMC10708329; doi:10.3390/nano13233044)
Supplement: Supplementary file 1 [file nanomaterials-13-03044-s001.zip]

Archive with 1 entries (1 files):
- nanomaterials-2700968-supplementary.pdf
